# Supplementary material for: NNMT Is an Immune-Related Prognostic Biomarker That Modulates the Tumor Microenvironment in Pan-Cancer
Source: Dis Markers. 2023 Feb 9;2023:9226712. doi: 10.1155/2023/9226712 (PMC9934984; doi:10.1155/2023/9226712)
Supplement: Supplementary Materials — Figure S1: correlation of NNMT gene expression with stromal score and immune score in different cancers. NNMT gene expression has a significantly positive correlation with the stromal score (A) and immune score (B) in COAD, HNSC, OV, and STAD. COAD: colon adenocarcinoma; HNSC: head and neck squamous cell carcinoma; NNMT: nicotinamide N-methyltransferase; OV: ovarian serous cystadenocarcinoma; STAD: stomach adenocarcinoma. Figure S2: macrophage infiltration in the NNMT high and low expression groups in COAD, HNSC, OV, and STAD. Compared with the NNMT low expression group, macrophages were significantly upregulated in the NNMT high expression group in COAD, HNSC, OV, and STAD (all P < 0.0001). COAD: colon adenocarcinoma; HNSC: head and neck squamous cell carcinoma; NNMT: nicotinamide N-methyltransferase; OV: ovarian serous cystadenocarcinoma; STAD: stomach adenocarcinoma. Table S1: the correlation of NNMT with stromal and immune scores. Table S2: the correlation of NNMT with immune cell infiltration in TCGA pan-cancer. Table S3: the association between NNMT expression and different immune cells in COAD, HNSC, OV, and STAD from ImmuCellAI database. [file 9226712.f1.zip]

Archive with 5 entries (5 files):
- Figure S1 (1).docx
- Figure S2.docx
- Table S1 (1).docx
- Table S2.docx
- Table S3.docx
